# Supplementary material for: Comparative morphology and evolution of the cnidosac in Cladobranchia (Gastropoda: Heterobranchia: Nudibranchia)
Source: Front Zool. 2018 Nov 13;15:43. doi: 10.1186/s12983-018-0289-2 (PMC6234619; doi:10.1186/s12983-018-0289-2)
Supplement: Supplementary file 1 — Specimen information for the morphological data used in this study. (XLSX 10 kb) [file 12983_2018_289_MOESM1_ESM.xlsx]

## Sheet: Sheet1
Family	Species	Institution	Voucher section/specimen details
Scyllaeidae	Scyllaea fulva	USNM	USNM1408879
	Dirona picta	CASIZ	CASIZ089750
		CASIZ	CASIZ092423
Proctonotidae	Janolus barbarensis	CASIZ	CASIZ025496
	Janolus cristatus	ZFMK	Janolus cristatus
Aeolidiidae	Aeolidia papillosa	ZFMK	Aeolidia papillosa Tier I
		ZFMK	Aeolidia papillosa Tier II
		ZFMK	Aeolidia papillosa Tier III
	Bulbaeolidia alba	ZFMK	Aeolidiella alba
	Anteaeolidiella chromosoma	-	-
	Berghia stephanieae	ZFMK	Aeolidiella stephanieae
	Cerberilla amboinensis	ZFMK	Cerberilla amboinensis
	Limenandra confusa	USNM	USNM1408882
	Spurilla neapolitana	ZFMK	Spurilla neapolitana
Facelinidae 1	Austraeolis stearnsi	USNM	USNM1408852
	Caloria elegans	ZFMK	Caloria elegans
	Cratena peregrina	ZFMK	Cratena peregrina Tier I
		ZFMK	Cratena peregrina Tier II
	Facelina rubrovittata	ZFMK	Facelina rubrovittata
		ZFMK	Facelina rubrovittata FrC
	Favorinus auritulus	USNM	USNM1276034
	Glaucus atlanticus	ZFMK	Glaucus atlanticus
	Learchis evelinae	USNM	USNM1408873
	Palisa papillata	USNM	USNM1408874
	Phidiana lottini	ZFMK	Phidiana lottini #2
	Phidiana lynceus	ZFMK	Phidiana lynceus
	Pruvotfolia pselliotes	ZFMK	Pruvotfolia pselliotes
	Pteraeolidia ianthina	ZFMK	Pteraeolidia ianthina
Facelinidae 2	Dondice occidentalis	USNM	USNM1276036
	Hermissenda crassicornis	CASIZ	CASIZ089738
			CASIZ089739
	Noumeaella rubrofasciata	ZFMK	Noumaealla sp. 2
	Phyllodesmium cf. magnum	ZFMK	Phyllodesmium cf. magnum
	Phyllodesmium colemani	ZFMK	Phyllodesmium colemani
	Phyllodesmium jakobsenae	ZFMK	Phyllodesmium jakobsenae
	Phyllodesmium koehleri	ZFMK	Phyllodesmium koehleri
	Phyllodesmium macphersonae	ZFMK	Phyllodesmium macphersonae
Paracoryphellidae	Ziminella salmonacea	ZFMK	Flabellina salmonacea
Coryphellidae	Itaxia falklandica	ZFMK	Flabellina falklandica
	Microchlamylla gracilis	ZFMK	Flabellina gracilis
Embletoniidae	Embletonia gracilis	ZFMK	Embletonia gracilis
Fionidae	Cuthona albocrusta	USNM	USNM1276026
	Cuthona caerulea	ZFMK	Cuthona caerulea
	Cuthona kanga	ZFMK	Cuthona kanga
		ZFMK	Cuthona kanga CKC23
	Fiona pinnata	CASIZ	CASIZ025433
	Phestilla sp.	ZFMK	Phestilla sp 70us1
	Tergipes antarcticus	ZFMK	Tergipes antarcticus
	Tergipes tergipes	ZFMK	Tergipes tergipes
Flabellinidae	Calmella cavolini	ZFMK	C cavolini
	Edmundsella pedata	ZFMK	Flabellina pedata
		ZFMK	Flabellina pedata längs
		ZFMK	Flabellina pedata Tier eier
	Flabellina affinis	ZFMK	Flabellina affinis
		ZFMK	Flabellina affinis Tier längs
	Paraflabellina ischitana	ZFMK	Flabellina ischitana 14Fi
	Paraflabellina gabinierei	ZFMK	Piseinotecus gabinieri
Samlidae	Luisella babai	ZFMK	Flabellina babai
Flabellinopsidae	Flabellinopsis iodinea	USNM	USNM1276023
Notaeolidiidae	Notaeolidia depressa	ZFMK	Notaeolidia depressa
