# Supplementary material for: Comparative morphology and evolution of the cnidosac in Cladobranchia (Gastropoda: Heterobranchia: Nudibranchia)
Source: Front Zool. 2018 Nov 13;15:43. doi: 10.1186/s12983-018-0289-2 (PMC6234619; doi:10.1186/s12983-018-0289-2)
Supplement: Supplementary file 2 — Specimen information for the molecular data analyzed in this study. (XLSX 20 kb) [file 12983_2018_289_MOESM2_ESM.xlsx]

## Sheet: Sheet1
Species	Lab code	Locality	SRA accession no.	Catalog number	COI	16S	18S	Voucher
Aeolidia papillosa A	Aeolidia_33	Chile	-	ZFMK Wägele 339	MK091259	MK100930	GU227371	-
Aeolidia papillosa B	Aepapillos	Roscoff, France	-	ZFMK Wägele 534	MK091260	MK100932	MK088179	-
Anteaeolidiella chromosoma A	-	NCBI Sequence Read Archive	SRR3726695	USNM1409024	KX889720	MK100933	MK088180	SRA
Anteaeolidiella chromosoma B	-	GenBank	-	CASIZ173060	JQ997018	JQ996812	-	-
Armina californica	-	NCBI Sequence Read Archive	SRR4124996	-	Yes	Yes	Yes	SRA
Austraeolis stearnsi A	-	NCBI Sequence Read Archive	SRR1950943	USNM1408852	KX889721	MK100934	MK088181	USNM1276025
Austraeolis stearnsi B	Austr_stearnsi	GenBank	-	-	JQ699571	JQ699483	-	-
Baeolidia australis	B_australi	Albany, Australia	-	ZFMK Wägele 208	-	MK100935	GU227367	-
Baeolidia moebii	B_major168	Dingo Beach, Australia	-	ZFMK Wägele 168	-	GU550051	GU227365	-
Bathydoris clavigera A (O)	-	NCBI Sequence Read Archive	SRR1505104	-	Yes	Yes	Yes	SRA
Bathydoris clavigera B (O)	Bath_clavi	Wedell Sea, Antarctica	-	-	MK091261	MK100937	MK088182	SRA
Berghia stephanieae A	-	NCBI Sequence Read Archive	SRR1950951	USNM1408862	KX889722	MK100939	MK088183	USNM1408872
Berghia stephanieae B	A_stephani	Aquarium shop	-	ZFMK Wägele 520	MK091258	MK100929	MK088184	-
Berghia verrucicornis	Ber_verrucic	San Andrea, Elba Island, Italy	-	ZFMK Wägele 111	MK091262	MK100938	-	-
Bornella anguilla	-	NCBI Sequence Read Archive	SRR3726697	USNM1408886	KX889723	MK100940	MK088185	SRA
Bulbaeolidia alba	-	NCBI Sequence Read Archive	SRR3726702	-	KX889719	MK100931	MK088186	SRA
Calmella cavolini A	C_cavol63G	Giglio, Italy	-	ZFMK Wägele 63	MK091265	MK100942	GU227361	-
Calmella cavolini B	Ca_cavolini_1105	Blanes, Spain	-	ZFMK Wägele 1105 (Doro)	MK091268	MK100945	MK088187	-
Caloria elegans	C_elegans5	Giglio, Italy	-	ZFMK Wägele 521	MK091266	-	MK088188	-
Catriona columbiana	-	NCBI Sequence Read Archive	SRR1950949	-	KX889724	MK100946	MK088189	-
Cerberilla affinis	C_affinis1	Orpheus Island, Australia	-	ZFMK Wägele 178	MK091263	-	GU227366	-
Charcotia granulosa	Charcotia_granulosa	Wedell Sea, Antarctica	-	-	MK091269	-	MK088190	-
Coryphellina exoptata	F_exoptata	Orpheus Island, Australia	-	ZFMK Wägele 283 (1130 Doro)	MK091275	MK100961	MK088191	-
Coryphellina rubrolineata	F_rubrolin	Lizard Island, Australia	-	ZFMK Wägele 262	MK091277	MK100963	MK088192	-
Cratena peregrina	C_peregrin	Rosas, Spain	-	ZFMK Wägele 44	-	MK100944	GU339156	-
Cuthona albocrusta	-	NCBI Sequence Read Archive	SRR1950944	-	KX889725	MK100947	MK088193	USNM1276026
Cuthona caerulea	C_caerulea	Elba Island, Italy	-	ZFMK Wägele 91	MK091264	MK100941	AF249199	-
Cuthona kanga	C_kanga	Dingo Beach, Australia	-	ZFMK Wägele 169 (1140 Doro)	MK091267	MK100943	MK088194	-
Dendronotus venustus	-	NCBI Sequence Read Archive	SRR1950948	USNM1408861	KX889726	MK100948	MK088195	USNM1276033
Dermatobranchus sp.	-	NCBI Sequence Read Archive	SRR3726698	USNM1409026	KX889727	MK100949	MK088196	SRA
Dirona albolineata	Dirona_albolineata/Dir_albo	Vancouver Island, British Columbia, Canada	-	-	MK091270	MK100950	MK088197	-
Dirona picta	-	NCBI Sequence Read Archive	SRR1950946	USNM1408856	KX889728	MK100951	MK088198	USNM1276030
Dondice occidentalis	-	NCBI Sequence Read Archive	SRR1950953	USNM1408868	KX889729	MK100952	MK088199	SRA
Dondice parguerensis	-	NCBI Sequence Read Archive	SRR3726707	-	KX889730	MK100953	MK088200	SRA
Doris kerguelenensis (O)	-	NCBI Sequence Read Archive	SRR1505108	-	-	Yes	Yes	SRA
Doto lancei	-	NCBI Sequence Read Archive	SRR1950945	USNM1408854	KX889731	MK100954	-	USNM1276036
Edmundsella pedata	Flab_peda	Ferrol, Spain	-	ZFMK Wägele 142	MK091280	MK100968	AJ224788	-
Embletonia pulchra A	Em_pulchra_1118	Rovinj, Croatia	-	ZFMK Wägele 1118 (Doro)	MK091271	MK100955	MK088201	-
Embletonia pulchra B	Em_pulchra_118	Rovinj, Croatia	-	-	MK091272	MK100956	MK088202	-
Embletonia sp.	Embletonia	Banyuls-sur-Mer, France	-	ZFMK Wägele 236	MK091273	MK100957	MK088203	-
Eubranchus exiguus	E_exiguus	GenBank	-	-	AF249792	AF249246	AJ224787	-
Eubranchus rustyus A	-	GenBank	SRR3726692	-	KX889732	MK100958	MK088204	-
Eubranchus rustyus B	E_rustyus	GenBank	-	-	GQ292065	-	GQ326905	-
Eubranchus sp.	E_spAJ2247	Genbank	-	-	AF249791	-	AJ224786	-
Facelina rubrovittata	Fc_rubrovi	Blanes, Spain	-	ZFMK Wägele 528	MK091278	MK100965	MK088205	-
Favorinus auritulus	-	NCBI Sequence Read Archive	SRR1950950	-	-	MK100964	MK088206	USNM1276034
Fiona pinnata A	-	NCBI Sequence Read Archive	SRR1505109	-	Yes	MK100967	MK088207	SRA
Fiona pinnata B	Fi_pinnata	Struckbroke Island, Queensland, Australia	-	-	MK091279	MK100966	-	-
Flabellina affinis	F_affinis	Costa Brava, Spain	-	ZFMK Wägele 46	AF249783	MK100959	AY165767	-
Flabellinopsis iodinea	-	NCBI Sequence Read Archive	SRR1950940	USNM1408849	KX889734	MK100969	MK088208	USNM1276023
Glaucus atlanticus	Gl_atlanticus	Fuertoventura, Spain	-	ZFMK Wägele 1138 (Doro)	MK091281	MK100970	MK088209	-
Hancockia uncinata	-	NCBI Sequence Read Archive	SRR3726694	USNM1408884	KX889735	MK100971	MK088210	SRA
Hermissenda crassicornis	-	NCBI Sequence Read Archive	SRR1719366	-	Yes	MK100974	MK088211	SRA
Hermissenda opalescens	-	NCBI Sequence Read Archive	SRR1950939	-	KX889736	MK100973	MK088212	USNM1276022
Hermissenda sp.	Hermissenda/Hermiss_sp	-	-	-	MK091282	MK100972	-	-
Janolus barbarensis A	-	NCBI Sequence Read Archive	SRR1950942	USNM1408851	KX889737	MK100975	MK088213	USNM1276029
Janolus barbarensis B	Jano_barbar	GenBank	-	-	HM162747	HM162671	-	-
Janolus capensis	Jano_capensis	GenBank	-	-	HM162748	HM162672	-	-
Janolus cristatus	Jano_cristat	Osterschelde, Netherlands	-	-	MK091283	-	MK088214	-
Learchis evelinae	-	NCBI Sequence Read Archive	SRR3726693	-	KX889738	MK100976	MK088215	USNM1408873
Limenandra confusa	-	NCBI Sequence Read Archive	SRR3726703	USNM1408880	KX889739	MK100977	MK088216	USNM1408882
Limenandra nodosa	Bae_nodosa	Elba Island, Italy	-	ZFMK Wägele 117	-	MK100936	GU339155	-
Lomanotus vermiformis	-	NCBI Sequence Read Archive	SRR3726706	-	KX889740	MK100978	MK088217	SRA
Luisella babai	F_babaiAY1	Italy, Mediterranean Sea	-	ZFMK Wägele 45 (18S) / 529 (COI, 16S)	MK091274	MK100960	AY165768	-
Melibe leonina	-	NCBI Sequence Read Archive	SRR1950947	USNM1408859	KX889741	MK100979	MK088218	USNM1276031
Notaeolidia depressa	N_depressa	Wedell Sea, Antarctica	-	ZFMK Wägele 78	-	MK100980	AY165770	-
Noumeaella rubrofasciata	-	NCBI Sequence Read Archive	SRR3726700	-	KX889742	MK100981	MK088219	SRA
Palisa papillata	-	NCBI Sequence Read Archive	SRR1950952	USNM1408863	KX889743	MK100986	MK088220	USNM1408874
Paraflabellina gabinierei	Piseino_gabi	GenBank	-	MCNCN/ADN52000	JX087561	JX087495	-	-
Paraflabellina ischitana	F_ischitan	Elba Island, Italy	-	ZFMK Wägele 83	MK091276	MK100962	MK088221	-
Phestilla lugubris	P_lugubris	Sambangan Island Karimunjawa, Indonesia	-	ZFMK Wägele 501	MK091284	MK100983	MK088222	-
Phestilla melanobranchia	P_melanobr	Sulawesi, Indonesia	-	ZFMK Wägele 518	MK091287	MK100985	MK088223	-
Phestilla sp.	-	NCBI Sequence Read Archive	SRR3726699	-	KX889744	MK100987	MK088224	SRA
Phidiana lottini	P_lottini	-	-	ZFMK Wägele 331	-	MK100982	MK088225	-
Phidiana lynceus A	-	NCBI Sequence Read Archive	SRR3726705	-	KX889745	MK100988	MK088226	SRA
Phidiana lynceus B	P_lynceusA	Netherlands Antilles, Netherlands	-	ZFMK Wägele 530 + 47	MK091285	MK100984	AY165765	-
Phyllodesmium colemani	P_colemani	Moalboal, Cebu, Phillipines	-	ZFMK Wägele 602a	GQ403776	GQ403754	GU339159	-
Phyllodesmium jakobsenae	P_jakobsen	Bunaken Island, Sulawesi, Indonesia	-	ZFMK Wägele 3 Pj / 411	GQ403779	GQ403757	GU339162	-
Phyllodesmium koehleri	5P_koehle	Calangaman Island, Cabilao, Phillipines	-	ZFMK Wägele 5Pko / 602b	GQ403782	GQ403760	MK088227	-
Phyllodesmium macphersonae	P_macph	Lizard Island, Australia	-	ZFMK Wägele 8 Pma	MK091286	GQ403768	-	-
Phyllodesmium magnum	P_magnum53	Dahab, Egypt	-	ZFMK Wägele 511 / 531-533	GQ403785	GQ403763	MK088228	-
Pleurobranchaea californica (O)	-	NCBI Sequence Read Archive	SRR1505130	-	Yes	Yes	Yes	SRA
Pruvotfolia pselliotes	Pruv_psell	GenBank	-	MNCN15.05/53705	HQ616762	HQ616725	-	-
Pteraeolidia ianthina	Pt_ian280	Botany Bay, Australia	-	ZFMK Wägele 280	MK091288	MK100989	GU227370	-
Scyllaea fulva	-	NCBI Sequence Read Archive	SRR3726701	USNM1408878	KX889746	MK100991	MK088229	USNM1408879
Spurilla braziliana	-	NCBI Sequence Read Archive	SRR3726704	-	KX889747	MK100992	MK088230	SRA
Spurilla neapolitana	S_neapolit	Elba Island, Italy	-	ZFMK Wägele 80	MK091289	MK100990	MK088231	-
Tergipes antarcticus	S_neapolit	Wedell Sea, Antarctica	-	ZFMK Wägele 538 / 1114 (Doro)	MK091290	MK100993	MK088232	-
Tergipes tergipes	Tergipes_t	GenBank	-	-	AY345032	AY345032	AF249197	-
Tritonia diomedea	-	NCBI Sequence Read Archive	SRR1721590	-	Yes	Yes	Yes	SRA
Tritonia festiva	-	NCBI Sequence Read Archive	SRR1950941	USNM1408850	KX889748	MK100994	MK088233	USNM1276024
Tritonia hamnerorum	-	NCBI Sequence Read Archive	SRR4190242	-	Yes	Yes	Yes	SRA
Tritoniopsis frydis	-	NCBI Sequence Read Archive	SRR1950954	USNM1408870	KX889749	MK100995	MK088234	USNM1276038
Unidentia angelvaldesi	-	NCBI Sequence Read Archive	SRR3726696	USNM1409025	KX889750	MK100996	MK088235	SRA
		11
