# Supplementary material for: Comparative morphology and evolution of the cnidosac in Cladobranchia (Gastropoda: Heterobranchia: Nudibranchia)
Source: Front Zool. 2018 Nov 13;15:43. doi: 10.1186/s12983-018-0289-2 (PMC6234619; doi:10.1186/s12983-018-0289-2)
Supplement: Supplementary file 4 — Polymerase chain reaction (PCR) cycling protocols for each of the three genes. (XLSX 40 kb) [file 12983_2018_289_MOESM4_ESM.xlsx]

## Sheet: Sheet1
	COI-1	COI-2	18S-1	18S-2	16S
Initial Step (95°C)	4 min	15 min	15 min	15 min	15 min
Denaturation (94°C)	45 sec	35 sec	25 sec	45 sec	45 sec
Annealing	45 sec	90 sec	25 sec	45 sec	45 sec
Elongation (72°C)	2 min	90 sec	35 sec	90 sec	90 sec
Final Elongation (72°C)	6 min	10 min	10 min	10 min	10 min
Number of cycles	30	30	30	25	25
Touchdown phase cycles	N/A	15	N/A	9	9
Annealing temperature	52°C	55°C (-1°C)	54°C	56°C (-1°C)	56°C (-1°C)
